# Supplementary material for: Spirulina Protects against Hepatic Inflammation in Aging: An Effect Related to the Modulation of the Gut Microbiota?
Source: Nutrients. 2017 Jun 20;9(6):633. doi: 10.3390/nu9060633 (PMC5490612; doi:10.3390/nu9060633)
Supplement: Supplementary file 1 [file nutrients-09-00633-s001.zip]

Archive with 1 entries (1 files):
- nutrients-199449-supplementary.pdf
